# Supplementary material for: β4 and β6 Integrin Expression Is Associated with the Subclassification and Clinicopathological Features of Intrahepatic Cholangiocarcinoma
Source: Int J Mol Sci. 2018 Mar 27;19(4):1004. doi: 10.3390/ijms19041004 (PMC5979350; doi:10.3390/ijms19041004)
Supplement: Supplementary file 1 [file ijms-19-01004-s001.zip]

Archive with 5 entries (4 files):
- ijms-282765-SI/
- ijms-282765-SI/Supplement Table S1.pdf
- ijms-282765-SI/Supplement Table S2.pdf
- ijms-282765-SI/Supplement Table S3.pdf
- ijms-282765-SI/Supplemental figure.pdf
